# Supplementary material for: Innate Nectar Plant Attraction Is Primarily Visually‐Guided but Olfactory‐Stimulated in North American Monarch Butterflies
Source: Ecol Evol. 2025 Jun 9;15(6):e71533. doi: 10.1002/ece3.71533 (PMC12146583; doi:10.1002/ece3.71533)
Supplement: Supplementary file 1 — Data S1. [file ECE3-15-e71533-s001.csv]

video_ID	year	sex	OE Status	Distance	Treatment	treatment location	FU* (seconds)	FD* (seconds)	trial length (seconds)	directional flight (seconds)	circling (seconds)	hanging (seconds)	first half ^ (seconds)	second half^ (seconds)
20220812_130926_MD1_male_overall_top_1m_predictions_yolo	2022	m	(-)	1m	combination	up	74	49	176	123	0	53	33	44
20220812_125419_M542_female_overall_top_1m_predictions_yolo.npy	2022	f	(-)	1m	combination	up	76	33	163	109	54	0	37.5	38.5
20220812_131845_M516_male_overall_top_1m_predictions_yolo.npy	2022	m	(-)	1m	combination	up	49	21	178	70	108	0	26	23
20220812_131412_M344_male_overall_top_1m_predictions_yolo.npy	2022	m	(-)	1m	combination	up	42	2	165	44	0	121	21	21
20220812_132403_M241_male_overall_top_1m_predictions_yolo.npy	2022	m	(-)	1m	combination	up	12	1	168	13	0	155	6	6
20220812_130222_M233_female_overall_top_1m_predictions_yolo.npy	2022	f	(-)	1m	combination	up	5	11	162	16	0	146	0	5
20220807_141456_M297_female_overall_top_1m_predictions_yolo.npy	2022	f	(-)	1m	combination	up	76	15	171	91	80	0	36.5	39.5
20220807_141933_M254_male_overall_top_1m_predictions_yolo.npy	2022	m	(-)	1m	combination	up	17	12	190	29	0	161	4.5	12.5
20220807_131044_M241_male_overall_top_1m_predictions_yolo.npy	2022	m	(-)	1m	combination	up	63	9	104	72	32	0	31	32
20220807_124619_M239_male_overall_top_1m_predictions_yolo.npy	2022	m	(-)	1m	combination	up	95	49	167	144	23	0	56	39
20220803_144344_M00_male_overall_top_1m_predictions_yolo.npy	2022	m	(-)	1m	combination	up	71	37	186	108	78	0	33	41
20220803_121935_M73_male_overall_top_1m_predictions_yolo.npy	2022	m	(-)	1m	combination	up	56	28	170	84	86	0	28	28
20220803_152804_M110_male_overall_top_1m_predictions_yolo.npy	2022	m	(-)	1m	combination	up	33	38	182	71	28	83	13	21
20220803_135421_M112_female_overall_top_1m_predictions_yolo.npy	2022	f	(-)	1m	combination	up	46	40	136	86	2	48	25	21
20220803_131233_M114_male_overall_top_1m_predictions_yolo.npy	2022	m	(-)	1m	combination	up	37	20	187	57	42	88	18	19
20220803_151537_M25_female_overall_top_1m_predictions_yolo.npy	2022	f	(-)	1m	combination	up	42	23	204	65	78	61	26.5	12.5
20220803_125316_M71_male_overall_top_1m_predictions_yolo.npy	2022	m	(-)	1m	combination	up	6	17	137	23	114	0	3	3
20220803_143444_M70_female_overall_top_1m_predictions_yolo.npy	2022	f	(-)	1m	combination	up	52	26	187	78	109	0	26	28
20220803_140349_M69_female_overall_top_1m_predictions_yolo.npy	2022	f	(-)	1m	combination	up	49	13	157	62	95	0	24	25
20230728_102227_DN5_M_UP_NEG.MOV	2023	m	(-)	1m	combination	up	31	6	167	37	4	126	15.5	15.5
20230728_102721_DN2_M_UP_NEG.MOV	2023	m	(-)	1m	combination	up	114	31	157	145	9	3	49.5	64.5
20230728_103351_DN1_F_DOWN_NEG.MOV	2023	f	(-)	1m	combination	down	37	90	157	127	30	0	53	37
20230728_104019_DN3_F_UP_NEG.MOV	2023	f	(-)	1m	combination	up	31	15	154	46	94	14	15	16
20230730_100602_DN10_F_DOWN_NEG.MOV	2023	f	(-)	1m	combination	down	20	36	169	56	0	113	18	20
20230730_101052_DN9_F_DOWN_NEG.MOV	2023	f	(-)	1m	combination	down	17	35	158	52	0	106	14	21
20230731_093606_DH11_M_DOWN_NEG	2023	m	(-)	1m	combination	down	9	15	158	24	0	134	7	8
ENAD56_M_1m_DOWN_20240714_162600A	2024	m	(-)	1m	combination	down	25	22	233	47	5	181	7	15
ENAD78_F_1m_DOWN_20240714_161828A	2024	f	(-)	1m	combination	down	2	10	175	12	0	163	4	6
ENAD58_F_1m_DOWN_20240714_161223A	2024	f	(-)	1m	combination	down	32	82	172	114	50	8	43	39
ENAD59_M_1m_UP_20240714_165817A	2024	m	(-)	1m	combination	up	5	2	168	7	0	161	2.5	2.5
ENAD68_M_1m_UP_20240714_164333A	2024	m	(-)	1m	combination	up	103	46	197	149	42	6	54	49
ENAD61_M_1m_DOWN_20240714_160515A	2024	m	(-)	1m	combination	down	83	66	171	149	22	0	42.5	23.5
ENAD72_M_1m_UP_20240714_164001A	2024	m	(-)	1m	combination	up	5	2	168	7	0	161	2.5	2.5
ENAD74_F_1m_UP_20240714_170130A	2024	f	(-)	1m	combination	up	15	1	149	16	0	133	7	8
ENAD84_M_1m_UP_20240714_171535A	2024	m	(-)	1m	combination	up	14	8	298	22	6	270	3	11
ENAD85_M_1m_DOWN_20240714_155833A	2024	m	(-)	1m	combination	down	28	74	142	102	17	23	33	41
ENAD88_M_1m_UP_20240714_164751A.mp4	2024	m	(-)	1m	combination	up	18	1	203	19	0	184	8.5	9.5
ENAD67_M_1m_DOWN_20240714_160839A.mp4	2024	m	(-)	1m	combination	down	15	12	193	27	8	158	6	6
20220810_120613_M497_male_visual_bottom_1m_predictions_yolo.npy	2022	m	(-)	1m	visual	down	13	6	178	19	131	28	0	6
20220810_115852_M506_female_visual_bottom_1m_predictions_yolo.npy	2022	f	(-)	1m	visual	down	17	39	170	56	63	51	20	19
20220810_115144_M449_female_visual_bottom_1m_predictions_yolo.npy	2022	f	(-)	1m	visual	down	26	29	175	55	24	96	14.5	14.5
20220810_113556_M496_male_visual_bottom_1m_predictions_yolo.npy	2022	m	(-)	1m	visual	down	17	30	183	47	4	132	14.5	15.5
20220810_112509_M493_male_visual_bottom_1m_predictions_yolo.npy	2022	m	(-)	1m	visual	down	12	23	137	35	18	84	13.5	9.5
20220810_130257_M500_female_visual_top_1m_predictions_yolo.npy	2022	f	(-)	1m	visual	up	12	6	170	18	53	99	8	4
20220812_160125_M514_male_visual_top_1m_predictions_yolo.npy	2022	m	(-)	1m	visual	up	25	20	190	45	145	0	8	16
20220812_155435_M515_female_visual_top_1m_predictions_yolo.npy	2022	f	(-)	1m	visual	up	25	4	172	29	139	4	13	12
20220812_155754_M239_female_visual_top_1m_predictions_yolo.npy	2022	f	(-)	1m	visual	up	15	4	198	19	148	31	6.5	8.5
20220810_123036_M250_male_visual_top_1m_predictions_yolo.npy	2022	m	(-)	1m	visual	up	29	23	168	52	0	116	11	18
20220810_132825_M486_female_visual_top_1m_predictions_yolo.npy	2022	f	(-)	1m	visual	up	52	27	163	79	84	0	22.5	29.5
20220810_132316_M492_female_visual_top_1m_predictions_yolo.npy	2022	f	(-)	1m	visual	up	24	21	191	45	50	96	10.5	13.5
20220810_123654_M498_male_visual_top_1m_predictions_yolo.npy	2022	m	(-)	1m	visual	up	43	26	181	69	69	43	28.5	14.5
20220810_130855_M501_female_visual_top_1m_predictions_yolo.npy	2022	f	(-)	1m	visual	up	48	83	167	131	19	17	21.5	26.5
20220810_125541_M508_male_visual_top_1m_predictions_yolo.npy	2022	m	(-)	1m	visual	up	63	56	150	119	0	31	31	32
ENAD134_F_V_DOWN_20240716_131222A	2024	f	(-)	1m	visual	down	4	27	109	31	10	68	15.5	11.5
ENAD70_F_V_UP_20240714_184706A	2024	f	(-)	1m	visual	up	71	84	166	155	11	0	36	35
ENAD135_M_V_DOWN_20240716_130304A	2024	m	(-)	1m	visual	down	41	41	170	82	66	22	22	19
ENAD120_M_V_DOWN_20240716_132611A	2024	m	(-)	1m	visual	down	8	38	203	46	17	140	17	21
ENAD77_F_V_UP_20240714_185601A	2024	f	(-)	1m	visual	up	20	17	172	37	25	110	8.5	11.5
ENAD71_M_V_UP_20240714_183237A	2024	m	(-)	1m	visual	up	102	64	168	166	2	0	60	42
ENAD60_F_V_UP_20240714_184134A	2024	f	(-)	1m	visual	up	26	52	164	78	19	67	18	8
ENAD55_M_V_UP_20240714_182212A	2024	m	(-)	1m	visual	up	42	61	171	103	14	54	16	26
ENAD51_F_V_UP_20240714_183740A	2024	f	(-)	1m	visual	up	22	12	121	34	9	78	14	8
ENAD53_M_V_UP_20240714_180547A	2024	m	(-)	1m	visual	up	4	1	102	5	15	82	1.5	2.5
ENAD119_M_V_DOWN_20240716_125831A	2024	m	(-)	1m	visual	down	1	18	111	19	3	89	8.5	9.5
ENAD92_M_V_UP_20240714_181746A	2024	m	(-)	1m	visual	up	7	11	100	18	0	82	4	4
20220807_164623_M236_male_overall_bottom_3m_predictions_yolo.npy	2022	m	(-)	3m	combination	down	58	80	165	138	18	9	40	40
20220807_154902_M240_male_overall_top_3m_predictions_yolo.npy	2022	m	(-)	3m	combination	up	16	18	186	34	0	152	11	5
20220812_141527_M518_female_overall_top_3m_predictions_yolo.npy	2022	f	(-)	3m	combination	up	4	4	181	8	0	173	1	3
20220808_121850_M246_male_overall_bottom_3m_predictions_yolo.npy	2022	m	(-)	3m	combination	down	1	5	170	6	0	164	2	3
20220807_165139_M245_female_overall_bottom_3m_predictions_yolo.npy	2022	f	(-)	3m	combination	down	12	18	168	30	133	5	8	10
20220807_160020_M256_female_overall_top_3m_predictions_yolo.npy	2022	f	(-)	3m	combination	up	43	54	167	97	0	70	25	18
20220807_153123_M298_female_overall_top_3m_predictions_yolo.npy	2022	f	(-)	3m	combination	up	32	20	172	52	2	118	18	14
20220808_124600_M247_male_overall_bottom_3m_predictions_yolo.npy	2022	m	(-)	3m	combination	down	22	23	173	45	0	128	12	11
20220808_123328_M253_female_overall_bottom_3m_predictions_yolo.npy	2022	f	(-)	3m	combination	down	30	35	161	65	25	71	20.5	14.5
20220808_123732_M254_female_overall_bottom_3m_predictions_yolo.npy	2022	f	(-)	3m	combination	down	22	22	162	44	56	62	12	10
20220808_122257_M261_male_overall_bottom_3m_predictions_yolo.npy	2022	m	(-)	3m	combination	down	12	32	172	44	11	117	21	11
20220808_124056_M264_female_overall_bottom_3m_predictions_yolo.npy	2022	f	(-)	3m	combination	down	137	92	229	229	0	0	59	33
20220808_130359_M256_female_overall_top_3m_predictions_yolo.npy	2022	f	(-)	3m	combination	up	25	42	172	67	19	86	7	18
20220808_130038_M257_female_overall_top_3m_predictions_yolo.npy	2022	f	(-)	3m	combination	up	40	30	171	70	0	101	19	21
20220812_141119_MD2_male_overall_top_3m_predictions_yolo.npy	2022	m	(-)	3m	combination	up	91	71	173	162	0	11	51	42
20220812_140702_M237_female_overall_top_3m_predictions_yolo.npy	2022	f	(-)	3m	combination	up	86	75	172	161	1	10	48	38
20220812_135443_M240_female_overall_top_3m_predictions_yolo.npy	2022	f	(-)	3m	combination	up	80	67	170	147	23	0	39.5	40.5
20220812_140154_M243_female_overall_top_3m_predictions_yolo.npy	2022	f	(-)	3m	combination	up	57	56	170	113	24	33	29	28
ENAD46_M_3m_UP_20240713_174434A	2024	m	(-)	3m	combination	up	56	62	152	118	9	25	25	31
ENAD47_F_3m_DOWN_20240713_180147A.mp4	2024	f	(-)	3m	combination	down	89	20	169	109	17	43	29.5	54.5
ENAD49_F_3m_UP_20240713_175222A	2024	f	(-)	3m	combination	up	57	72	148	129	8	11	17.5	39.5
ENAD54_F_3m_UP_20240714_174520A	2024	f	(-)	3m	combination	up	39	129	168	168	0	0	7	32
ENAD79_M_3m_DOWN_20240714_174838A.mp4	2024	m	(-)	3m	combination	down	36	5	173	41	5	127	5	0
ENAD83_F_3m_UP_20240714_172542A	2024	f	(-)	3m	combination	up	5	13	191	18	16	157	3	2
ENAD81_M_3m_DOWN_20240714_175533A	2024	m	(-)	3m	combination	down	42	55	206	97	6	103	30.5	24.5
ENAD66_M_3m_UP_20240714_172959A	2024	m	(-)	3m	combination	up	24	14	158	38	0	120	11.5	13.5
ENAD45_F_3m_DOWN_20240713_180521A	2024	f	(-)	3m	combination	down	24	17	175	41	0	134	8.5	8.5
ENAD43_F_3m_UP_20240713_175613A	2024	f	(-)	3m	combination	up	19	24	169	43	0	126	11	8
ENAD39_M_3m_DOWN_20240713_180859A	2024	m	(-)	3m	combination	down	17	37	172	54	0	118	18	19
* note that flight was initially recorded as "up" or "down" in the video. This was subsequently paired with the position of the plant in the video (column G) to determine flight toward plant (FP) or flight toward control (FC).
^ this was used to calculate the analysis in Figure 3 of the paper, flight was divided into two halves, then flight towards the plant calculated in seconds.
